# Supplementary material for: Comprehensive review of additively manufactured biodegradable magnesium implants for repairing bone defects from biomechanical and biodegradable perspectives
Source: Front Chem. 2022 Nov 29;10:1066103. doi: 10.3389/fchem.2022.1066103 (PMC9745192; doi:10.3389/fchem.2022.1066103)
Supplement: Supplementary file 1 [file Table1.XLSX]

## Sheet: Sheet1
id	keyword	occurrences	total link strength
6	3d printing	7	34
14	additive manufacturing	16	108
22	alloys	18	194
31	angiogenesis	5	29
58	behavior	25	145
74	biocompatibility	36	247
81	biodegradable	6	35
96	biodegradation	15	171
100	biomaterials	17	114
110	bone	20	118
112	bone defect	7	49
121	bone regeneration	16	83
122	bone repair	8	54
159	cells	6	35
176	coatings	13	62
181	composites	5	29
187	corrosion	32	188
188	corrosion behavior	19	113
195	corrosion-resistance	6	71
205	cytocompatibility	8	49
207	cytotoxicity	6	52
212	degradation	26	173
213	degradation behavior	11	72
227	differentiation	7	40
268	fabrication	5	27
323	guided bone regeneration	5	22
345	hydroxyapatite	19	104
351	implant	6	39
355	implants	19	128
367	in-vitro	21	122
369	in-vitro degradation	15	95
370	in-vivo	8	34
371	in-vivo corrosion	9	49
403	magnesium	23	133
405	magnesium alloy	15	102
407	magnesium alloys	26	143
437	mechanical properties	12	64
438	mechanical property	7	47
440	mechanical-properties	38	241
460	mg alloy	6	168
493	microstructure	31	186
525	orthopedic implants	11	84
526	osseointegration	5	23
532	osteogenesis	13	86
555	performance	10	60
629	regeneration	11	62
633	repair	8	42
635	resistance	7	51
645	scaffold	8	51
646	scaffolds	17	116
657	selective laser melting	7	44
703	strength	5	22
716	surface	5	29
720	surface modification	7	46
741	tissue	5	27
748	titanium	8	54
771	vitro	19	99
773	vivo	11	69
774	vivo corrosion	5	33
791	zinc	6	40
801	zn-zr alloy	9	54
